# Supplementary material for: Effect of Botulinum Toxin Injections in the Treatment of Spasticity of Different Etiologies: An Umbrella Review
Source: Pharmaceuticals (Basel). 2024 Feb 28;17(3):310. doi: 10.3390/ph17030310 (PMC10976034; doi:10.3390/ph17030310)
Supplement: Supplementary file 1 [file pharmaceuticals-17-00310-s001.zip]

Archive with 1 entries (1 files):
- pharmaceuticals-2882773-supplementary.pdf
